# Supplementary material for: Impact of Chronic Stress Protocols in Learning and Memory in Rodents: Systematic Review and Meta-Analysis
Source: PLoS One. 2016 Sep 23;11(9):e0163245. doi: 10.1371/journal.pone.0163245 (PMC5035061; doi:10.1371/journal.pone.0163245)
Supplement: S2 File — (XLSX) [file pone.0163245.s002.xlsx]

## Sheet: Dataset
Author	Year	Task	Morris Water Maze: Days 1,2 and 3 and respective ES						MWM: Average		MWM Swim Speed		MWM Probe Time in target quadrant		MWM Probe number of crossings		MWM Probe Swim Speed		MWM Probe ES		Overall ES
			d_ld1	dv_ld1	d_ld2	dv_ld2	d_ld3	dv_ld3	d_lat_all	dv_lat_all	d_ss_ac	dv_ss_ac	d_p_tq	dv_p_tq	d_p_cr	dv_p_cr	d_p_ss	dv_p_ss	d_probe_all	dv_probe_all	d	dv
Trofimiuk	2013	NOR																			-1.05449	0.134408
Braszko	2013	NOR																			-1.142	0.137234
Kasar	2009	MWM	-0.360787	0.272196	-0.159055	0.2687	0.698199	0.284106	0.039799	0.26791											-0.039799	0.26791
Maratha	2012	Hebbs Maze																			-6.23387	1.95255
Nowakowska	2001	Labyrinth food finding test																			-5.86936	1.32654
Sun	2006	MWM	-0.113195	0.0834668	-0.242062	0.0839437	-0.218476	0.0838305	-0.194297	0.0837266											0.194297	0.0837266
Trofimiuk	2014	NOR																			-1.68906	0.16001
Gouirand	2005	MWM											0.443526	0.115232	0.501659	0.115995	-0.415649	0.1149	0.332707	0.114037	0.132384	0.115376
Abidin	2004	MWM	0.31987	0.202558	0.0133351	0.200004	0.696713	0.212135	0.323796	0.202621											-0.323796	0.202621
Bessa	2009	MWM	0.155064	0.143287	0.418529	0.145985	0.324137	0.144733	0.262012	0.144083											-0.262012	0.144083
Solas	2013	NOR																			-0.671069	0.301798
Sandi	2003	MWM	0.87326	0.25854	0.181384	0.237079	0.442536	0.241871	0.503135	0.243557											-0.503135	0.243557
Li	2009	MWM											-0.701388	0.119333	-0.467577	0.128416	-0.473979	0.11562	-0.626928	0.131141	-0.410736	0.121123
Bisaz	2011	MWM							0.709832	0.250931	1.36662	0.291042									0.328392	0.270986
Abush	2013	Object location																			-1.55813	0.348783
Srikumar	2006	RAM																			0.163512	0.168389
Vasconcellos	2005	MWM											-0.671044	0.0549395	-0.641748	0.054721			-0.656396	0.0548302	-0.437597	0.0548302
Zhang	2007	MWM							5.84284	1.05347											-5.84284	1.05347
Liao	2012	MWM	0.339285	0.126799	0.713307	0.13295	1.75061	0.172885	0.883707	0.137202			-1.13328	0.145067					-1.13328	0.145067	-1.00849	0.141135
Sandi	2006	MWM									-0.112577	0.191211					-0.0440315	0.190955	-0.0440315	0.190955	-0.0522029	0.191083
Sandi	2006	MWM									-0.570485	0.198658					-0.626971	0.200268	-0.626971	0.200268	-0.399152	0.199463
Song	2006	MWM																			-0.566138	0.193376
Trofimiuk	2013	MWM	-0.0100705	0.118057	0.195897	0.11862	0.778118	0.12696	0.210454	0.118707											-0.210454	0.118707
Liu	2010	MWM	0.0434804	0.133365	-0.0451231	0.133367	0.411931	0.136161	0.177053	0.133856											-0.177053	0.133856

## Sheet: Datamap
Variables		Description
Author
Year
Task		Cognitive task
Morris Water Maze: Days 1,2 and 3 and respective ES	d_ld1	latency day 1 MWM
	dv_ld1
	d_ld2	latency day 2 MWM
	dv_ld2
	d_ld3	latency day 3 MWM
	dv_ld3
MWM: Average	d_lat_all	average of acquisition days MWM
	dv_lat_all
MWM Swim Speed	d_ss_ac	swim speed acquisition days MWM
	dv_ss_ac
MWM Probe Time in target quadrant	d_p_tq	time spent in target quadrant - probe MWM
	dv_p_tq
MWM Probe number of crossings	d_p_cr	number of crossings - probe MWM
	dv_p_cr
MWM Probe Swim Speed	d_p_ss	swim speed - probe MWM
	dv_p_ss
MWM Probe ES	d_probe_all	average - probe MWM
	dv_probe_all
Overall ES	d	overall effect
	dv
